# Supplementary material for: The development and validation of a Real Time Location System to reliably monitor everyday activities in natural contexts
Source: PLoS One. 2017 Feb 14;12(2):e0171610. doi: 10.1371/journal.pone.0171610 (PMC5308850; doi:10.1371/journal.pone.0171610)
Supplement: S1 Dataset — (XLSX) [file pone.0171610.s001.xlsx]

## Sheet: RTLS Output Household 1
Site	Date	Event	Filtered Start-time	Filtered End-time	Filtered Duration	Start-time	End-time	Duration	Zone/zones seen	Activity Percentage	Person	Activity Type
visonic-001	2011-11-29	0	1904-01-01 09:13:40	1904-01-01 09:13:51	10	1904-01-01 09:13:40	1904-01-01 09:13:51	10	bathroom sink (lf:08)	1	person 1 [001C52]	Tap use
visonic-001	2011-11-29	1	1904-01-01 09:16:00	1904-01-01 09:17:54	114	1904-01-01 09:16:00	1904-01-01 09:17:54	114	bathroom toilet (lf:0A)	1	person 1 [001C52]	Toilet use
visonic-001	2011-11-29	2	1904-01-01 09:18:37	1904-01-01 09:18:53	16	1904-01-01 09:18:37	1904-01-01 09:18:53	16	bathroom toilet (lf:0A)	1	person 1 [001C52]	Toilet use
visonic-001	2011-11-29	3	1904-01-01 23:26:16	1904-01-01 23:26:41	24	1904-01-01 23:25:40	1904-01-01 23:26:41	60	bathroom toilet (lf:0A)	1	person 1 [001C52]	Toilet use
visonic-001	2011-11-29	4	1904-01-01 23:30:00	1904-01-01 23:30:16	15	1904-01-01 23:29:59	1904-01-01 23:30:16	17	bathroom toilet (lf:0A)	1	person 2 [001C46]	Toilet use
visonic-001	2011-11-29	5	1904-01-01 23:38:48	1904-01-01 23:40:44	116	1904-01-01 23:38:48	1904-01-01 23:40:44	116	bathroom toilet (lf:0A)	1	person 2 [001C46]	Toilet use
visonic-001	2011-11-30	6	1904-01-01 05:53:03	1904-01-01 05:53:16	12	1904-01-01 05:53:02	1904-01-01 05:53:16	14	bathroom toilet (lf:0A)	1	person 2 [001C46]	Toilet use
visonic-001	2011-11-30	7	1904-01-01 05:53:09	1904-01-01 05:53:37	27	1904-01-01 05:53:09	1904-01-01 05:53:37	27	bathroom sink (lf:08)	1	person 2 [001C46]	Tap use
visonic-001	2011-11-30	8	1904-01-01 06:46:54	1904-01-01 06:46:57	3	1904-01-01 06:45:34	1904-01-01 06:46:57	83	bathroom sink (lf:08)	1	person 2 [001C46]	Tap use
visonic-001	2011-11-30	9	1904-01-01 07:11:41	1904-01-01 07:11:59	17	1904-01-01 07:11:39	1904-01-01 07:11:59	19	bathroom toilet (lf:0A)	1	person 1 [001C52]	Toilet use
visonic-001	2011-11-30	10	1904-01-01 07:11:44	1904-01-01 07:12:48	64	1904-01-01 07:11:44	1904-01-01 07:12:48	64	bathroom sink (lf:08)	1	person 1 [001C52]	Tap use
visonic-001	2011-11-30	11	1904-01-01 08:09:19	1904-01-01 08:09:42	23	1904-01-01 08:09:19	1904-01-01 08:09:42	23	bathroom toilet (lf:0A)	1	person 1 [001C52]	Toilet use
visonic-001	2011-11-30	12	1904-01-01 08:09:43	1904-01-01 08:09:47	3	1904-01-01 08:09:37	1904-01-01 08:09:47	9	bathroom sink (lf:08)	1	person 1 [001C52]	Tap use
visonic-001	2011-11-30	13	1904-01-01 08:52:50	1904-01-01 08:52:54	4	1904-01-01 08:52:49	1904-01-01 08:52:54	5	bathroom toilet (lf:0A)	1	person 1 [001C52]	Toilet use
visonic-001	2011-11-30	14	1904-01-01 09:29:14	1904-01-01 09:29:19	5	1904-01-01 09:28:44	1904-01-01 09:29:19	35	bathroom toilet (lf:0A)	1	person 1 [001C52]	Toilet use
visonic-001	2011-11-30	15	1904-01-01 09:29:35	1904-01-01 09:29:38	3	1904-01-01 09:29:29	1904-01-01 09:29:38	9	bathroom sink (lf:08)	1	person 1 [001C52]	Tap use
visonic-001	2011-11-30	16	1904-01-01 17:03:19	1904-01-01 17:03:29	9	1904-01-01 17:03:19	1904-01-01 17:03:55	35	bathroom toilet (lf:0A)	1	person 1 [001C52]	Toilet use
visonic-001	2011-11-30	17	1904-01-01 17:04:45	1904-01-01 17:05:00	15	1904-01-01 17:04:45	1904-01-01 17:05:00	15	bathroom toilet (lf:0A)	1	person 1 [001C52]	Toilet use
visonic-001	2011-11-30	18	1904-01-01 18:24:46	1904-01-01 18:24:55	8	1904-01-01 18:24:46	1904-01-01 18:24:55	8	bathroom toilet (lf:0A)	1	person 1 [001C52]	Toilet use
visonic-001	2011-11-30	19	1904-01-01 22:54:16	1904-01-01 22:54:21	5	1904-01-01 22:54:16	1904-01-01 22:55:07	50	bathroom sink (lf:08)	1	person 2 [001C46]	Tap use
visonic-001	2011-11-30	20	1904-01-01 23:05:31	1904-01-01 23:05:35	3	1904-01-01 23:05:28	1904-01-01 23:05:35	6	bathroom toilet (lf:0A)	1	person 1 [001C52]	Toilet use
visonic-001	2011-11-30	21	1904-01-01 23:09:37	1904-01-01 23:09:55	17	1904-01-01 23:08:15	1904-01-01 23:09:55	99	bathroom toilet (lf:0A)	1	person 1 [001C52]	Toilet use
	2011-12-01
visonic-001	2011-12-01	22	1904-01-01 07:25:09	1904-01-01 07:25:32	22	1904-01-01 07:25:09	1904-01-01 07:25:32	22	bathroom toilet (lf:0A)	1	person 1 [001C52]	Toilet use
visonic-001	2011-12-01	23	1904-01-01 07:41:38	1904-01-01 07:41:58	19	1904-01-01 07:41:35	1904-01-01 07:41:58	23	bathroom toilet (lf:0A)	1	person 1 [001C52]	Toilet use
visonic-001	2011-12-01	24	1904-01-01 07:46:57	1904-01-01 07:47:22	25	1904-01-01 07:46:48	1904-01-01 07:47:22	34	bathroom toilet (lf:0A)	1	person 1 [001C52]	Toilet use
visonic-001	2011-12-01	25	1904-01-01 07:52:07	1904-01-01 07:53:37	89	1904-01-01 07:52:07	1904-01-01 07:53:37	89	bathroom toilet (lf:0A)	1	person 2 [001C46]	Toilet use
visonic-001	2011-12-01	26	1904-01-01 08:03:04	1904-01-01 08:03:07	3	1904-01-01 08:03:01	1904-01-01 08:03:07	6	bathroom sink (lf:08)	1	person 2 [001C46]	Tap use
visonic-001	2011-12-01	27	1904-01-01 09:06:20	1904-01-01 09:06:24	3	1904-01-01 09:06:20	1904-01-01 09:06:35	14	bathroom toilet (lf:0A)	1	person 1 [001C52]	Toilet use
visonic-001	2011-12-01	28	1904-01-01 09:07:12	1904-01-01 09:07:21	9	1904-01-01 09:07:07	1904-01-01 09:07:21	14	bathroom toilet (lf:0A)	1	person 1 [001C52]	Toilet use
visonic-001	2011-12-01	29	1904-01-01 09:07:12	1904-01-01 09:07:21	8	1904-01-01 09:07:12	1904-01-01 09:07:21	9	bathroom sink (lf:08)	1	person 1 [001C52]	Tap use
	2011-12-06
visonic-001	2011-12-06	1	19:18:47	19:18:50	3	19:17:56	19:18:50	54	bathroom toilet (lf:0A)	1	person 1 [001C52]	Toilet use
visonic-001	2011-12-06	2	19:18:45	19:18:48	3	19:18:45	19:18:57	12	bathroom sink (lf:08)	1	person 1 [001C52]	Tap use
visonic-001	2011-12-06	0	19:18:50	19:18:55	4	19:18:50	19:18:57	6	bathroom sink (lf:08)	1.3	person 1 [001C52]	Soap use
visonic-001	2011-12-06	3	22:36:49	22:37:20	30	22:36:49	22:37:20	30	bathroom toilet (lf:0A)	1	person 1 [001C52]	Toilet use
visonic-001	2011-12-06	4	22:36:52	22:36:55	3	22:36:52	22:37:05	12	bathroom sink (lf:08)	1	person 1 [001C52]	Tap use
visonic-001	2011-12-06	5	22:58:59	22:59:02	3	22:58:26	22:59:02	36	bathroom sink (lf:08)	1	person 1 [001C52]	Tap use
	2011-12-07
visonic-001	2011-12-07	6	01:08:00	01:08:05	5	01:08:00	01:08:05	5	bathroom toilet (lf:0A)	1	person 2 [001C46]	Toilet use
visonic-001	2011-12-07	7	06:56:18	06:56:22	4	06:49:43	06:56:24	401	bathroom sink (lf:08)	0.8	person 2 [001C46]	Soap use
visonic-001	2011-12-07	9	06:50:14	06:50:32	18	06:49:43	06:56:24	401	bathroom sink (lf:08)	0.8	person 2 [001C46]	Toothbrushing (w/cup)
visonic-001	2011-12-07	10	06:50:22	06:56:28	365	06:49:43	06:56:28	405	bathroom sink (lf:08)	1	person 2 [001C46]	Tap use
visonic-001	2011-12-07	8	06:49:47	06:49:51	3	06:49:47	06:55:40	353	bathroom toilet (lf:0A)	1	person 2 [001C46]	Toilet use
visonic-001	2011-12-07	11	07:43:50	07:43:55	4	07:43:16	07:43:55	38	bathroom toilet (lf:0A)	1	person 1 [001C52]	Toilet use
visonic-001	2011-12-07	12	07:44:40	07:44:45	4	07:44:34	07:44:45	10	bathroom sink (lf:08)	1	person 1 [001C52]	Tap use
visonic-001	2011-12-07	14	08:34:32	08:34:36	3	08:34:32	08:34:51	18	bathroom sink (lf:08)	1	person 1 [001C52]	Tap use
visonic-001	2011-12-07	13	08:34:34	08:39:36	301	08:34:33	08:39:36	302	bathroom sink (lf:08)	0.8	person 1 [001C52]	Toothbrushing (w/cup)
visonic-001	2011-12-07	15	09:24:46	09:24:50	4	09:23:14	09:24:50	96	bathroom toilet (lf:0A)	1	person 1 [001C52]	Toilet use
visonic-001	2011-12-07	16	09:26:16	09:26:21	4	09:26:01	09:26:21	19	bathroom sink (lf:08)	1	person 1 [001C52]	Tap use
visonic-001	2011-12-07	18	22:54:04	22:54:30	25	22:54:04	22:54:30	25	bathroom sink (lf:08)	1	person 1 [001C52]	Tap use
visonic-001	2011-12-07	17	22:54:04	22:54:25	21	22:54:04	22:54:25	21	bathroom toilet (lf:0A)	1	person 1 [001C52]	Toilet use
visonic-001	2011-12-07	19	22:58:23	22:58:42	19	22:58:21	22:58:42	20	bathroom toilet (lf:0A)	1	person 2 [001C46]	Toilet use
visonic-001	2011-12-07	20	23:05:03	23:05:07	3	23:05:02	23:05:57	54	bathroom toilet (lf:0A)	1	person 1 [001C52]	Toilet use
visonic-001	2011-12-07	21	23:05:36	23:05:47	11	23:05:36	23:05:47	11	bathroom sink (lf:08)	1	person 2 [001C46]	Tap use
visonic-001	2011-12-07	22	23:08:32	23:08:45	13	23:08:32	23:08:45	13	bathroom sink (lf:08)	0.8	person 1 [001C52]	Toothbrushing (w/cup)
visonic-001	2011-12-07	23	23:09:35	23:09:39	3	23:09:35	23:09:58	22	bathroom sink (lf:08)	0.8	person 1 [001C52]	Soap use
visonic-001	2011-12-07	24	23:10:14	23:10:25	11	23:09:54	23:10:25	30	bathroom sink (lf:08)	0.8	person 1 [001C52]	Toothbrushing (w/cup)
visonic-001	2011-12-07	25	23:14:02	23:14:05	3	23:14:02	23:14:44	41	bathroom sink (lf:08)	1	person 1 [001C52];person 2 [001C46]	Tap use
visonic-001	2011-12-07	26	23:17:47	23:17:50	3	23:17:42	23:17:50	8	bathroom toilet (lf:0A)	1	person 1 [001C52]	Toilet use
	2011-12-08
visonic-001	2011-12-08	27	06:50:22	06:50:40	18	06:50:21	06:50:40	19	bathroom toilet (lf:0A)	1	person 2 [001C46]	Toilet use
visonic-001	2011-12-08	28	06:51:32	06:51:38	5	06:51:32	06:51:38	5	bathroom sink (lf:08)	1	person 2 [001C46]	Tap use
visonic-001	2011-12-08	29	07:23:30	07:23:34	4	07:23:30	07:23:34	4	bathroom sink (lf:08)	1	person 2 [001C46]	Tap use
visonic-001	2011-12-08	30	07:36:51	07:37:07	16	07:36:31	07:37:07	36	bathroom toilet (lf:0A)	1	person 1 [001C52]	Toilet use
visonic-001	2011-12-08	31	08:10:48	08:10:53	4	08:10:34	08:10:53	18	bathroom sink (lf:08)	1	person 2 [001C46]	Tap use
visonic-001	2011-12-08	33	08:53:05	08:53:28	22	08:53:05	08:53:28	22	bathroom toilet (lf:0A)	1	person 1 [001C52]	Toilet use
visonic-001	2011-12-08	32	08:53:13	08:53:41	28	08:53:11	08:53:41	30	bathroom sink (lf:08)	0.8	person 1 [001C52]	Soap use
visonic-001	2011-12-08	35	08:54:31	08:54:34	3	08:54:31	08:54:44	13	bathroom sink (lf:08)	1	person 1 [001C52]	Tap use
visonic-001	2011-12-08	34	08:54:33	08:54:47	14	08:54:31	08:54:47	16	bathroom sink (lf:08)	0.8	person 1 [001C52]	Toothbrushing (w/cup)
visonic-001	2011-12-08	36	08:59:03	08:59:39	36	08:59:03	09:00:13	70	bathroom sink (lf:08)	0.8	person 1 [001C52]	Toothbrushing (w/cup)
visonic-001	2011-12-08	38	09:50:15	10:15:00	1485	09:49:46	10:18:42	1736	bathroom toilet (lf:0A)	1	person 1 [001C52]	Toilet use
visonic-001	2011-12-08	39	09:50:17	10:18:46	1708	09:50:17	10:18:58	1720	bathroom sink (lf:08)	1	person 1 [001C52]	Tap use
visonic-001	2011-12-08	37	09:50:28	09:50:31	3	09:50:18	10:18:58	1719	bathroom sink (lf:08)	0.8	person 1 [001C52]	Soap use
visonic-001	2011-12-08	40	19:41:51	19:42:06	14	19:41:43	19:42:06	22	bathroom toilet (lf:0A)	1	person 1 [001C52]	Toilet use
visonic-001	2011-12-08	41	23:47:25	23:47:40	14	23:47:25	23:47:56	30	bathroom sink (lf:08)	0.8	person 2 [001C46]	Toothbrushing (w/cup)
visonic-001	2011-12-08	42	23:47:51	23:47:54	3	23:47:41	23:47:56	14	bathroom sink (lf:08)	1	person 2 [001C46]	Tap use
visonic-001	2011-12-08	43	23:54:17	23:54:21	3	23:54:17	23:54:42	25	bathroom toilet (lf:0A)	1	person 1 [001C52]	Toilet use
visonic-001	2011-12-08	44	23:55:37	23:55:41	4	23:55:32	23:55:41	9	bathroom toilet (lf:0A)	1	person 1 [001C52]	Toilet use
	2015-12-09										person 2
visonic-001	2011-12-09	45	06:36:48	06:36:51	3	06:36:39	06:36:51	12	bathroom toilet (lf:0A)	1	person 2 [001C46]	Toilet use
visonic-001	2011-12-09	46	06:48:14	06:48:27	12	06:48:14	06:48:27	12	bathroom sink (lf:08)	1	person 2 [001C46]	Tap use
visonic-001	2011-12-09	47	07:09:03	07:09:18	14	07:09:03	07:09:18	14	bathroom sink (lf:08)	1	person 2 [001C46]	Tap use
visonic-001	2011-12-09	48	07:39:08	07:39:27	19	07:38:56	07:39:27	31	bathroom toilet (lf:0A)	1	person 1 [001C52]	Toilet use
visonic-001	2011-12-09	49	15:29:55	15:31:29	93	15:29:55	15:31:29	93	bathroom toilet (lf:0A)	1	person 1 [001C52]	Toilet use
visonic-001	2011-12-09	50	15:30:47	15:30:57	10	15:30:40	15:31:19	38	bathroom sink (lf:08)	1	person 1 [001C52]	Tap use
visonic-001	2012-01-25	0	05:00:58	05:01:09	10	05:00:58	05:02:06	68	bathroom toilet (lf:0A)	1	person 2 [001C46]	Toilet use
visonic-001	2012-01-25	1	05:02:09	05:02:14	4	05:02:07	05:02:14	6	bathroom sink (lf:08)	1	person 2 [001C46]	Tap use
visonic-001	2012-01-25	2	06:23:10	06:23:18	8	06:23:09	06:23:18	9	bathroom sink (lf:08)	1	person 2 [001C46]	Tap use
visonic-001	2012-01-25	3	06:27:21	06:27:24	3	06:27:21	06:27:24	3	bathroom sink (lf:08)	1	person 2 [001C46]	Tap use
visonic-001	2012-01-25	4	06:28:00	06:28:03	3	06:27:58	06:28:03	4	bathroom toilet (lf:0A)	1	person 2 [001C46]	Toilet use
visonic-001	2012-01-25	5	07:27:32	07:28:04	31	07:26:50	07:28:04	74	bathroom toilet (lf:0A)	1	person 1 [001C52]	Toilet use
visonic-001	2012-01-25	6	07:30:17	07:32:17	119	07:29:47	07:32:17	150	bathroom sink (lf:08)	1	person 1 [001C52]	Floss use (at sink)
visonic-001	2012-01-25	7	07:58:38	07:59:26	48	07:58:38	07:59:26	48	bathroom toilet (lf:0A)	1	person 2 [001C46]	Toilet use
visonic-001	2012-01-25	8	08:10:45	08:11:40	54	08:09:45	08:11:40	115	bathroom toilet (lf:0A)	1	person 1 [001C52]	Toilet use
visonic-001	2012-01-25	9	08:11:23	08:11:29	6	08:10:51	08:11:29	38	bathroom sink (lf:08)	0.8	person 1 [001C52]	Toothbrushing (w/cup)
visonic-001	2012-01-25	10	08:17:02	08:17:13	10	08:16:51	08:17:13	21	bathroom toilet (lf:0A)	1	person 1 [001C52]	Toilet use
visonic-001	2012-01-25	11	08:48:57	08:49:13	15	08:48:55	08:49:13	18	bathroom toilet (lf:0A)	1	person 1 [001C52]	Toilet use
visonic-001	2012-01-25	12	22:38:06	22:39:02	55	22:38:06	22:39:02	55	bathroom toilet (lf:0A)	1	person 2 [001C46]	Toilet use
visonic-001	2012-01-25	13	22:55:03	22:55:18	15	22:54:46	22:55:18	32	bathroom sink (lf:08)	1	person 1 [001C52];person 2 [001C46]	Tap use
visonic-001	2012-01-25	14	22:59:20	22:59:53	32	22:58:51	22:59:53	61	bathroom toilet (lf:0A)	1	person 1 [001C52]	Toilet use
visonic-001	2012-01-25	15	23:14:27	23:15:09	42	23:14:27	23:15:09	42	bathroom toilet (lf:0A)	1	person 2 [001C46]	Toilet use
visonic-001	2012-01-26	16	07:45:15	07:45:20	5	07:45:15	07:45:20	5	bathroom toilet (lf:0A)	1	person 1 [001C52]	Toilet use
visonic-001	2012-01-26	18	22:11:20	22:11:25	4	22:11:20	22:11:40	19	bathroom sink (lf:08)	1	person 1 [001C52]	Tap use
visonic-001	2012-01-26	17	22:11:25	22:11:44	18	22:11:22	22:11:44	22	bathroom sink (lf:08)	0.8	person 1 [001C52]	Toothbrushing (w/cup)
visonic-001	2012-01-26	19	22:14:58	22:15:03	4	22:14:58	22:15:10	11	bathroom sink (lf:08)	1	person 1 [001C52]	Tap use
visonic-001	2012-01-26	20	22:17:52	22:18:04	12	22:17:52	22:18:04	12	bathroom toilet (lf:0A)	1	person 2 [001C46]	Toilet use
visonic-001	2012-01-26	21	22:17:53	22:17:57	3	22:17:53	22:18:18	24	bathroom sink (lf:08)	1	person 2 [001C46]	Tap use
visonic-001	2012-01-26	22	22:21:56	22:22:34	37	22:21:36	22:22:34	58	bathroom toilet (lf:0A)	1	person 1 [001C52]	Toilet use
visonic-001	2012-01-27	23	05:58:03	05:58:16	13	05:57:24	05:58:16	51	bathroom sink (lf:08)	0.8	person 2 [001C46]	Toothbrushing (w/cup)
visonic-001	2012-01-27	24	05:58:12	06:00:08	115	05:57:24	06:00:08	163	bathroom sink (lf:08)	1	person 2 [001C46]	Tap use
visonic-001	2012-01-27	25	06:02:07	06:02:13	5	06:02:04	06:02:13	8	bathroom sink (lf:08)	1	person 2 [001C46]	Tap use
visonic-001	2012-01-27	26	08:40:44	08:41:00	15	08:39:53	08:41:00	66	bathroom sink (lf:08)	0.8	person 1 [001C52]	Toothbrushing (w/cup)
visonic-001	2012-01-27	27	08:40:29	08:40:44	15	08:39:53	08:40:57	63	bathroom sink (lf:08)	1	person 1 [001C52]	Tap use
visonic-001	2012-01-27	28	09:33:29	09:33:33	3	09:33:29	09:34:02	33	bathroom toilet (lf:0A)	1	person 1 [001C52]	Toilet use
visonic-001	2012-01-27	29	09:34:58	09:35:22	24	09:34:34	09:35:22	48	bathroom toilet (lf:0A)	1	person 1 [001C52]	Toilet use
visonic-001	2012-01-27	30	16:03:27	16:04:13	45	16:03:10	16:04:13	62	bathroom toilet (lf:0A)	1	person 1 [001C52]	Toilet use
	2015-01-30
visonic-001	2012-01-30	1	06:45:46	06:45:52	5	06:45:46	06:45:52	5	bathroom toilet (lf:0A)	1	person 2 [001C46]	Toilet use
visonic-001	2012-01-30	0	06:45:54	06:45:59	4	06:45:54	06:46:11	16	bathroom sink (lf:08)	0.8	person 2 [001C46]	Soap use
visonic-001	2012-01-30	2	06:47:58	06:48:08	10	06:47:58	06:48:08	10	bathroom sink (lf:08)	0.8	person 2 [001C46]	Toothbrushing (w/cup)
visonic-001	2012-01-30	4	06:53:25	07:01:08	462	06:53:25	07:01:14	468	bathroom sink (lf:08)	1	person 2 [001C46]	Tap use
visonic-001	2012-01-30	3	07:01:51	07:01:55	4	06:53:25	07:01:55	509	bathroom sink (lf:08)	0.8	person 2 [001C46]	Soap use
visonic-001	2012-01-30	5	07:02:19	07:02:34	14	06:53:25	07:02:34	548	bathroom sink (lf:08)	1	person 2 [001C46]	Floss use (at sink)
visonic-001	2012-01-30	6	07:40:20	07:40:40	20	07:40:01	07:40:40	38	bathroom toilet (lf:0A)	1	person 1 [001C52]	Toilet use
visonic-001	2012-01-30	7	08:17:14	08:17:32	18	08:17:14	08:17:32	18	bathroom toilet (lf:0A)	1	person 1 [001C52]	Toilet use
visonic-001	2012-01-30	8	08:17:20	08:17:25	4	08:17:20	08:17:27	7	bathroom sink (lf:08)	1	person 1 [001C52]	Tap use
visonic-001	2012-01-30	9	08:32:49	08:33:02	12	08:32:49	08:33:02	12	bathroom sink (lf:08)	0.8	person 1 [001C52]	Toothbrushing (w/cup)
visonic-001	2012-01-30	10	22:30:17	22:30:29	12	22:30:17	22:30:29	12	bathroom toilet (lf:0A)	1	person 2 [001C46]	Toilet use
visonic-001	2012-01-30	11	22:45:03	22:45:07	4	22:44:49	22:45:07	17	bathroom sink (lf:08)	1	person 1 [001C52]	Tap use
visonic-001	2012-01-30	12	22:48:37	22:48:42	4	22:48:08	22:48:42	33	bathroom toilet (lf:0A)	1	person 1 [001C52]	Toilet use
visonic-001	2012-01-30	13	22:51:47	22:52:30	43	22:51:21	22:52:30	69	bathroom toilet (lf:0A)	1	person 1 [001C52]	Toilet use
visonic-001	2012-01-30	14	23:23:10	23:23:49	38	23:23:07	23:23:49	42	bathroom toilet (lf:0A)	1	person 2 [001C46]	Toilet use
visonic-001	2012-01-30	15	23:23:36	23:23:40	4	23:23:36	23:23:41	5	bathroom sink (lf:08)	1	person 2 [001C46]	Tap use
	2015-01-31
visonic-001	2012-01-31	17	06:21:26	06:21:34	7	06:21:26	06:21:36	9	bathroom sink (lf:08)	1	person 2 [001C46]	Tap use
visonic-001	2012-01-31	16	06:21:56	06:22:09	13	06:21:28	06:22:09	41	bathroom sink (lf:08)	0.8	person 2 [001C46]	Toothbrushing (w/cup)
visonic-001	2012-01-31	18	07:07:06	07:07:19	13	07:05:49	07:07:28	99	bathroom toilet (lf:0A)	1	person 2 [001C46]	Toilet use
visonic-001	2012-01-31	19	07:28:20	07:28:26	6	07:27:52	07:28:26	34	bathroom toilet (lf:0A)	1	person 1 [001C52]	Toilet use
visonic-001	2012-01-31	20	09:05:15	09:05:24	8	09:05:15	09:05:24	8	bathroom toilet (lf:0A)	1	person 1 [001C52]	Toilet use
visonic-001	2012-01-31	21	09:07:12	09:07:18	6	09:07:10	09:07:18	8	bathroom toilet (lf:0A)	1	person 1 [001C52]	Toilet use
visonic-001	2012-01-31	22	09:07:54	09:08:06	11	09:07:18	09:08:06	47	bathroom sink (lf:08)	0.8	person 1 [001C52]	Toothbrushing (w/cup)
visonic-001	2012-01-31	23	21:29:45	21:29:49	4	21:29:45	21:30:36	51	bathroom toilet (lf:0A)	1	person 1 [001C52]	Toilet use
visonic-001	2012-01-31	24	21:33:12	22:00:14	1621	21:32:52	22:00:14	1641	bathroom toilet (lf:0A)	1	person 1 [001C52]	Toilet use
visonic-001	2012-01-31	25	21:33:22	22:00:52	1650	21:33:17	22:00:52	1655	bathroom sink (lf:08)	1	person 1 [001C52]	Tap use
visonic-001	2012-01-31	26	22:09:30	22:10:31	60	22:09:30	22:10:31	60	bathroom toilet (lf:0A)	1	person 1 [001C52]	Toilet use
visonic-001	2012-01-31	27	22:15:10	22:16:24	74	22:15:10	22:16:24	74	bathroom toilet (lf:0A)	1	person 2 [001C46]	Toilet use
visonic-001	2012-01-31	28	22:21:54	22:22:15	21	22:21:54	22:22:15	21	bathroom toilet (lf:0A)	1	person 1 [001C52]	Toilet use
visonic-001	2012-01-31	29	22:21:58	22:22:01	3	22:21:58	22:22:11	12	bathroom sink (lf:08)	1	person 1 [001C52]	Tap use
visonic-001	2012-02-01	30	04:06:41	04:07:06	24	04:06:36	04:07:06	29	bathroom toilet (lf:0A)	1	person 2 [001C46]	Toilet use
visonic-001	2012-02-01	31	04:06:44	04:06:50	5	04:06:44	04:06:55	11	bathroom sink (lf:08)	1	person 2 [001C46]	Tap use
visonic-001	2012-02-01	32	07:12:39	07:13:07	28	07:12:38	07:13:07	28	bathroom toilet (lf:0A)	1	person 2 [001C46]	Toilet use
visonic-001	2012-02-01	33	07:14:30	07:14:37	6	07:14:11	07:14:37	25	bathroom toilet (lf:0A)	1	person 2 [001C46]	Toilet use
visonic-001	2012-02-01	34	07:17:51	07:28:38	647	07:17:51	07:28:42	651	bathroom sink (lf:08)	1	person 2 [001C46]	Tap use
visonic-001	2012-02-01	35	07:36:58	07:37:02	4	07:36:30	07:37:02	31	bathroom toilet (lf:0A)	1	person 1 [001C52]	Toilet use
visonic-001	2012-02-01	36	07:54:24	07:54:28	4	07:54:24	07:54:37	13	bathroom toilet (lf:0A)	1	person 2 [001C46]	Toilet use
visonic-001	2012-02-01	37	08:04:08	08:04:11	3	08:04:08	08:04:11	3	bathroom toilet (lf:0A)	1	person 2 [001C46]	Toilet use
visonic-001	2012-02-01	38	08:06:02	08:06:41	39	08:06:00	08:06:41	41	bathroom toilet (lf:0A)	1	person 2 [001C46]	Toilet use
visonic-001	2012-02-01	39	08:10:50	08:10:55	5	08:10:50	08:10:55	5	bathroom toilet (lf:0A)	1	person 1 [001C52]	Toilet use
visonic-001	2012-02-01	40	08:40:21	08:40:36	15	08:40:14	08:40:36	22	bathroom sink (lf:08)	0.8	person 1 [001C52]	Toothbrushing (w/cup)
visonic-001	2012-02-01	41	08:40:34	08:40:38	3	08:40:14	08:40:38	24	bathroom sink (lf:08)	1	person 1 [001C52]	Tap use
visonic-001	2012-02-01	43	08:57:40	08:58:03	23	08:56:37	08:58:03	86	bathroom toilet (lf:0A)	1	person 1 [001C52]	Toilet use
visonic-001	2012-02-01	42	08:57:48	08:58:03	14	08:57:46	08:58:10	24	bathroom sink (lf:08)	0.8	person 1 [001C52]	Soap use
visonic-001	2012-02-01	44	12:36:05	12:36:34	28	12:36:05	12:36:34	28	bathroom toilet (lf:0A)	1	person 1 [001C52]	Toilet use
visonic-001	2012-02-01	45	14:39:15	14:39:20	4	14:39:15	14:39:53	38	bathroom toilet (lf:0A)	1	person 1 [001C52]	Toilet use
visonic-001	2012-02-01	46	14:41:46	14:42:21	34	14:41:46	14:42:21	34	bathroom toilet (lf:0A)	1	person 1 [001C52]	Toilet use
visonic-001	2012-02-01	48	16:21:16	16:22:34	77	16:21:16	16:22:34	77	bathroom toilet (lf:0A)	1	person 1 [001C52]	Toilet use
visonic-001		47	16:21:43	16:21:58	15	16:21:43	16:22:03	20	bathroom sink (lf:08)	0.8	person 1 [001C52]	Soap use
visonic-001	2012-02-01	50	19:59:42	20:00:44	61	19:59:42	20:00:44	61	bathroom sink (lf:08)	1	person 1 [001C52]	Tap use
visonic-001	2012-02-01	49	20:00:05	20:00:51	45	19:59:55	20:00:51	55	bathroom toilet (lf:0A)	1	person 1 [001C52]	Toilet use
visonic-001	2012-02-01	51	20:02:14	20:02:27	13	20:02:14	20:02:27	13	bathroom toilet (lf:0A)	1	person 1 [001C52]	Toilet use
visonic-001	2012-02-01	52	20:09:13	20:09:17	4	20:09:13	20:09:28	14	bathroom toilet (lf:0A)	1	person 1 [001C52]	Toilet use
visonic-001	2012-02-01	53	20:11:47	20:13:17	90	20:11:42	20:13:17	95	bathroom toilet (lf:0A)	1	person 1 [001C52]	Toilet use
visonic-001	2012-02-01	55	21:17:25	21:17:40	14	21:17:24	21:17:40	15	bathroom sink (lf:08)	0.8	person 2 [001C46]	Toothbrushing (w/cup)
visonic-001	2012-02-01	54	21:18:17	21:18:54	36	21:18:17	21:19:01	43	bathroom toilet (lf:0A)	1	person 2 [001C46]	Toilet use
visonic-001	2012-02-01	56	21:20:07	21:20:21	13	21:20:07	21:20:21	13	bathroom sink (lf:08)	1	person 2 [001C46]	Tap use
visonic-001	2012-02-01	58	22:08:43	22:08:58	15	22:08:43	22:10:24	101	bathroom sink (lf:08)	0.8	person 1 [001C52]	Toothbrushing (w/cup)
visonic-001	2012-02-01	57	22:08:58	22:11:28	149	22:08:49	22:11:28	158	bathroom toilet (lf:0A)	1	person 1 [001C52]	Toilet use
	2015-02-02
visonic-001	2012-02-02	59	07:07:50	07:08:37	47	07:07:24	07:08:37	73	bathroom toilet (lf:0A)	1	person 1 [001C52]	Toilet use
visonic-001	2012-02-02	60	07:07:53	07:07:56	3	07:07:53	07:08:39	45	bathroom sink (lf:08)	1	person 1 [001C52]	Tap use
visonic-001	2012-02-02	61	07:35:48	07:36:43	55	07:34:52	07:36:43	111	bathroom toilet (lf:0A)	1	person 2 [001C46]	Toilet use
visonic-001	2012-02-02	63	07:59:40	07:59:59	18	07:59:40	07:59:59	18	bathroom sink (lf:08)	1	person 1 [001C52]	Tap use
visonic-001	2012-02-02	62	07:59:45	07:59:56	11	07:59:42	07:59:56	14	bathroom sink (lf:08)	0.8	person 1 [001C52]	Toothbrushing (w/cup)
visonic-001	2012-02-02	64	23:34:05	23:34:51	45	23:34:05	23:34:51	45	bathroom toilet (lf:0A)	1	person 2 [001C46];person 1 [001C52]	Toilet use
visonic-001	2012-02-02	65	23:34:17	23:34:27	9	23:34:13	23:34:27	13	bathroom sink (lf:08)	0.8	person 1 [001C52]	Toothbrushing (w/cup)
visonic-001	2012-02-02	67	23:40:19	23:40:24	5	23:39:25	23:40:24	59	bathroom sink (lf:08)	1	person 1 [001C52]	Tap use
visonic-001	2012-02-02	66	23:39:53	23:39:57	3	23:39:53	23:40:24	30	bathroom toilet (lf:0A)	1	person 1 [001C52];person 2 [001C46]	Toilet use
visonic-001	2012-02-02	68	23:49:52	23:50:04	12	23:49:52	23:50:04	12	bathroom toilet (lf:0A)	1	person 1 [001C52]	Toilet use
visonic-001	2012-02-02	69	23:53:56	23:54:01	4	23:53:28	23:54:01	32	bathroom toilet (lf:0A)	1	person 2 [001C46]	Toilet use
	2015-02-03
visonic-001	2012-02-03	70	00:01:05	00:01:46	40	00:00:38	00:01:46	68	bathroom sink (lf:08)	1	person 1 [001C52]	Tap use
visonic-001	2012-02-03	71	05:57:26	05:57:30	3	05:57:26	05:57:30	3	bathroom toilet (lf:0A)	1	person 2 [001C46]	Toilet use
visonic-001	2012-02-03	72	05:58:06	05:58:22	15	05:57:34	05:58:22	47	bathroom sink (lf:08)	0.8	person 2 [001C46]	Toothbrushing (w/cup)
visonic-001	2012-02-03	73	06:57:18	06:57:33	14	06:57:14	06:57:33	18	bathroom sink (lf:08)	0.8	person 2 [001C46]	Toothbrushing (w/cup)
visonic-001	2012-02-03	74	07:37:53	07:38:11	18	07:37:53	07:38:11	18	bathroom toilet (lf:0A)	1	person 1 [001C52]	Toilet use
visonic-001	2012-02-03	75	08:25:28	08:25:59	31	08:25:28	08:25:59	31	bathroom sink (lf:08)	0.8	person 1 [001C52]	Toothbrushing (w/cup)
visonic-001	2012-02-03	77	15:56:32	15:57:10	38	15:56:26	15:57:10	44	bathroom toilet (lf:0A)	1	person 2 [001C46]	Toilet use
visonic-001	2012-02-03	76	15:56:41	15:56:45	4	15:56:41	15:56:48	7	bathroom sink (lf:08)	1.3	person 2 [001C46]	Soap use
visonic-001	2012-02-03	78	16:42:00	16:43:12	72	16:42:00	16:43:18	77	bathroom toilet (lf:0A)	1	person 2 [001C46];person 1 [001C52]	Toilet use
visonic-001	2012-02-20	0	09:13:30	09:14:29	58	09:13:30	09:14:29	58		1		Soap use
visonic-001	2012-02-20	1	09:15:12	09:16:03	50	09:15:12	09:16:03	50		1		Soap use
visonic-001	2012-02-20	2	09:19:04	09:25:17	372	09:19:04	09:25:17	372		1		Soap use
visonic-001	2012-02-20	3	09:26:32	09:27:15	43	09:26:32	09:27:15	43		1		Soap use
visonic-001	2012-02-20	4	09:31:39	09:32:51	71	09:31:39	09:32:51	71		1		Soap use
visonic-001	2012-02-20	5	10:01:23	10:01:36	12	10:01:23	10:01:36	12		1		Soap use
visonic-001	2012-02-20	6	10:45:43	10:50:34	291	10:45:43	10:50:34	291		1		Soap use
visonic-001	2012-02-20	8	21:10:23	21:10:55	32	21:10:20	21:10:55	35	bathroom sink (lf:08)	0.8	person 2 [001C46]	Toothbrushing (w/cup)
visonic-001	2012-02-20	7	21:10:42	21:10:45	3	21:10:42	21:10:45	3	bathroom toilet (lf:0A)	1	person 1 [001C52]	Toilet use
visonic-001	2012-02-20	9	21:11:57	21:12:09	11	21:11:57	21:12:28	31	bathroom toilet (lf:0A)	1	person 1 [001C52]	Toilet use
visonic-001	2012-02-20	10	21:13:53	21:13:59	5	21:13:53	21:14:28	34	bathroom sink (lf:08)	1	person 2 [001C46]	Tap use
visonic-001	2012-02-20	11	21:26:32	21:26:36	3	21:26:32	21:26:55	23	bathroom toilet (lf:0A)	1	person 1 [001C52]	Toilet use
visonic-001	2012-02-20	12	21:27:45	21:28:09	24	21:27:45	21:28:09	24	bathroom toilet (lf:0A)	1	person 1 [001C52]	Toilet use
visonic-001	2012-02-20	13	21:27:58	21:28:03	4	21:27:57	21:28:03	5	bathroom sink (lf:08)	1	person 1 [001C52]	Tap use
	2015-02-21
visonic-001	2012-02-21	14	05:58:56	05:59:16	20	05:58:56	05:59:40	44	bathroom toilet (lf:0A)	1	person 2 [001C46]	Toilet use
visonic-001	2012-02-21	16	07:39:39	07:40:03	23	07:39:12	07:40:03	50	bathroom toilet (lf:0A)	1	person 1 [001C52]	Toilet use
visonic-001	2012-02-21	15	07:39:43	07:39:44	0	07:39:43	07:40:02	18	bathroom sink (lf:08)	0.8	person 1 [001C52]	Soap use
visonic-001	2012-02-21	17	08:05:07	08:05:58	51	08:05:07	08:05:58	51	bathroom toilet (lf:0A)	1	person 1 [001C52]	Toilet use
visonic-001	2012-02-21	19	08:40:25	08:40:53	28	08:38:47	08:40:53	126	bathroom toilet (lf:0A)	1	person 1 [001C52]	Toilet use
visonic-001	2012-02-21	18	08:40:33	08:40:33	0	08:40:33	08:40:51	18	bathroom sink (lf:08)	0.8	person 1 [001C52]	Soap use
visonic-001	2012-02-21	20	08:52:46	08:52:54	8	08:52:45	08:52:54	9	bathroom sink (lf:08)	0.8	person 1 [001C52]	Toothbrushing (w/cup)
	2012-01-22
visonic-001	2012-02-22	21	00:02:25	00:02:45	19	00:02:21	00:02:45	23	bathroom sink (lf:08)	1	person 1 [001C52]	Tap use
visonic-001	2012-02-22	22	00:06:30	00:07:24	53	00:06:06	00:07:24	78	bathroom sink (lf:08)	1	person 1 [001C52]	Tap use
visonic-001	2012-02-22	23	00:09:39	00:09:59	19	00:09:39	00:09:59	19	bathroom sink (lf:08)	1	person 2 [001C46]	Tap use
visonic-001	2012-02-22	24	00:12:58	00:13:11	12	00:12:58	00:13:11	12	bathroom toilet (lf:0A)	1	person 1 [001C52]	Toilet use
visonic-001	2012-02-22	25	01:57:54	01:58:06	11	01:57:52	01:58:06	13	bathroom toilet (lf:0A)	1	person 2 [001C46]	Toilet use
visonic-001	2012-02-22	26	05:58:11	05:58:15	4	05:58:11	05:58:15	4	bathroom sink (lf:08)	0.8	person 2 [001C46]	Soap use
visonic-001	2012-02-22	27	05:58:15	05:58:20	5	05:58:15	05:58:20	5	bathroom sink (lf:08)	1	person 2 [001C46]	Tap use
visonic-001	2012-02-22	29	07:44:37	07:45:00	23	07:44:19	07:45:00	41	bathroom toilet (lf:0A)	1	person 1 [001C52]	Toilet use
visonic-001	2012-02-22	28	07:44:44	07:44:44	0	07:44:44	07:45:09	25	bathroom sink (lf:08)	0.8	person 1 [001C52]	Soap use
visonic-001	2012-02-22	30	07:44:57	07:45:19	22	07:44:54	07:45:19	24	bathroom sink (lf:08)	1	person 1 [001C52]	Tap use
visonic-001	2012-02-22	31	08:10:09	08:10:15	6	08:10:09	08:10:15	6	bathroom toilet (lf:0A)	1	person 1 [001C52]	Toilet use
visonic-001	2012-02-22	33	08:12:01	08:12:25	24	08:12:01	08:12:25	24	bathroom toilet (lf:0A)	1	person 1 [001C52]	Toilet use
visonic-001	2012-02-22	32	08:12:05	08:12:06	1	08:12:05	08:12:23	17	bathroom sink (lf:08)	0.8	person 1 [001C52]	Soap use
visonic-001	2012-02-22	34	08:24:43	08:24:53	10	08:24:43	08:24:53	10	bathroom sink (lf:08)	0.8	person 1 [001C52]	Toothbrushing (w/cup)
visonic-001	2012-02-22	35	09:30:09	09:30:27	18	09:30:09	09:30:27	18	bathroom toilet (lf:0A)	1	person 1 [001C52]	Toilet use
visonic-001	2012-02-22	36	20:01:49	20:02:02	12	20:01:49	20:02:02	12	bathroom toilet (lf:0A)	1	person 2 [001C46]	Toilet use
visonic-001	2012-02-22	37	21:09:03	21:09:22	18	21:09:02	21:09:22	19	bathroom toilet (lf:0A)	1	person 2 [001C46]	Toilet use
visonic-001	2012-02-22	38	21:50:51	21:51:01	9	21:50:51	21:51:01	9	bathroom toilet (lf:0A)	1	person 2 [001C46]	Toilet use
visonic-001	2012-02-22	39	21:53:19	21:53:41	22	21:53:00	21:53:41	40	bathroom toilet (lf:0A)	1	person 1 [001C52]	Toilet use
visonic-001	2012-02-22	40	22:20:16	22:20:22	6	22:20:16	22:20:22	6	bathroom sink (lf:08)	1	person 2 [001C46]	Tap use
visonic-001	2012-02-22	41	22:26:23	22:26:33	10	22:26:23	22:26:33	10	bathroom toilet (lf:0A)	1	person 2 [001C46]	Toilet use
	2015-02-23
visonic-001	2012-02-23	42	05:40:39	05:40:53	13	05:40:39	05:40:53	13	bathroom toilet (lf:0A)	1	person 2 [001C46]	Toilet use
visonic-001	2012-02-23	43	06:25:07	06:25:20	13	06:25:07	06:25:45	38	bathroom sink (lf:08)	0.8	person 2 [001C46]	Toothbrushing (w/cup)
visonic-001	2012-02-23	45	07:30:05	07:30:34	28	07:29:35	07:30:34	58	bathroom toilet (lf:0A)	1	person 1 [001C52]	Toilet use
visonic-001	2012-02-23	44	07:30:12	07:30:13	0	07:30:12	07:30:43	30	bathroom sink (lf:08)	0.8	person 1 [001C52]	Soap use
visonic-001	2012-02-23	46	08:21:00	08:21:03	3	08:21:00	08:21:03	3	bathroom toilet (lf:0A)	1	person 1 [001C52]	Toilet use
visonic-001	2012-02-23	48	08:23:11	08:23:33	22	08:23:11	08:23:33	22	bathroom toilet (lf:0A)	1	person 1 [001C52]	Toilet use
visonic-001	2012-02-23	47	08:23:15	08:23:21	6	08:23:15	08:23:38	22	bathroom sink (lf:08)	1.3	person 1 [001C52]	Soap use
visonic-001	2012-02-23	49	08:32:32	08:32:42	10	08:32:30	08:32:42	12	bathroom sink (lf:08)	0.8	person 1 [001C52]	Toothbrushing (w/cup)
visonic-001	2012-02-23	50	08:32:41	08:32:44	3	08:32:30	08:32:44	14	bathroom sink (lf:08)	1	person 1 [001C52]	Tap use
visonic-001	2012-02-23	52	09:00:05	09:01:19	73	09:00:03	09:01:19	75	bathroom toilet (lf:0A)	1	person 1 [001C52]	Toilet use
visonic-001	2012-02-23	51	09:00:23	09:00:24	0	09:00:23	09:00:43	20	bathroom sink (lf:08)	0.8	person 1 [001C52]	Soap use
visonic-001	2012-02-23	53	23:04:05	23:04:27	22	23:04:05	23:04:27	22	bathroom toilet (lf:0A)	1	person 1 [001C52]	Toilet use
visonic-001	2012-02-23	54	23:07:24	23:07:30	6	23:07:24	23:07:40	15	bathroom sink (lf:08)	1	person 1 [001C52]	Tap use
visonic-001	2012-02-23	55	23:13:54	23:14:02	8	23:13:54	23:14:06	12	bathroom sink (lf:08)	1	person 1 [001C52]	Tap use
visonic-001	2012-02-23	56	23:16:29	23:16:43	14	23:16:27	23:16:43	15	bathroom toilet (lf:0A)	1	person 2 [001C46]	Toilet use
	2015-02-24
visonic-001	2012-02-24	57	02:10:01	02:10:04	3	02:09:58	02:10:04	5	bathroom sink (lf:08)	1	person 2 [001C46]	Tap use
visonic-001	2012-02-24	58	04:57:27	04:58:07	39	04:57:27	04:58:07	39	bathroom toilet (lf:0A)	1	person 2 [001C46]	Toilet use
visonic-001	2012-02-24	59	05:25:13	05:25:37	24	05:25:13	05:25:39	25	bathroom toilet (lf:0A)	1	person 2 [001C46]	Toilet use

## Sheet: Ground Truth Household 1
Notes		Exciters:	Sink	lf:0A		Soap 0	There from start
			Toilet	lf:08		Soap 1	from 23/2/2012, sensitivity level 1
						Soap 2	From 20/2/2012 - with button press mechanism - this is the only one we expect proper results from
Initial	Date	Time	Who else present?	Defecation	Urination	Tap Use	Soap use	Brush Teeth	Flossing	Shower	Other/notes
2	2011-11-29	23:20:00	1			1
1		23.25	2		1	1		1			wash face, contact lenses. Urination after person 2 left
2		23.25	1			1					nudged soap
2		23:30:00			1	1
2	2011-11-30	05:55:00			1	1					nudged soap
2		06:30:00								1
2		06:50:00				1		1
1		07:15:00			1	1					wash face, lenses in
1		08:10:00		1		1	1
1		08:50:00				1	1	1
1		09:30:00		1		1	1
1		14:10:00			1	1
1		17:05:00			1	1
1		18.25			1	1
1		19:30:00									took toilet roll
2		22:55:00	1			1		1
1		22:50:00	2 - part of time	1		1	1	1			lenses out, wash face
2		23:15:00	1		flushed toilet	1
2	2011-12-01	05:50:00			1	1
2		06:15:00				1	1 - x2?	1
1		07:30:00			1	1	1			1	wash face, lenses in
1		?		1		1	1
2		07:55:00			1	1		1		1
1		09:05:00			1	1		1
2		23:45:00			1	1 - x3		1
1	2011-12-02	00:30:00			1	1		1
2		05:30:00			1	1
2		07:20:00				1		1
1		07:40:00			1	1	1
2		07:45:00				1				1
1		08:50:00				1		1
1	2011-12-06	17:20:00			1	1	1
1		22:35:00		1		1	1
1		23:00:00	2			1		1			wash face, lenses out
2	2011-12-07	during night			1	1
2		06:40:00			1	1		1
2		07:40:00								1
1		07:50:00	2		1	1					wash face, lenses
1		08:40:00						1		1
1		09:25:00		1		1	1				wash face
1		22:55:00		1		1	1	1			wash face, lenses
2		23:05:00	1 - part of time		1	1		1
2	2011-12-08	06:50:00			1	1		1			seemed like also brushed teeth, so may be reporting error
1		07:30:00			1	1					wash face, lenses
2		08:05:00				1	1			1
1		08:15:00				1	1
2		08:45:00				1	1			1
1		08:55:00		1		1	1	1
1		19:40:00			1	1		1	1	1	in bathroom for long time
2		23:50:00	1			1	1	1
1		23:50:00	2		1	1		1
2	2011-12-09	00:05:00				1
2		during night			1	1
2		06:30:00			1	1 - x4	1
1		07:45:00			1	1					wash face and lenses
1		08:30:00						1
2	2012-01-25	05:00:00			1	1
2		06:25:00				1		1
2		06:40:00				1				1	wash face, tooth bit of toilet paper
1		07:30:00			1	1	1				wash face, lenses
2		07:55:00		1		1	1
1		08:25:00		1		1	1	1		1
1		08:40:00									close window and took soap
1		08:50:00		1		1	1				took floss
2		22:40:00		1	1
2		22:55:00				1		1			facewash
1		22:55:00	2 - part of time		1	1		1			facewash and lenses
2		23:00:00				1
2		23:15:00			1	1
1		00:00:00			1	1
2		00:00:00			1	1
2	2012-01-26				1	1		1			NOT WEARING SENSOR
1		07:45:00		1	1	1				1	then replaced soap dispenser, washed face and lenses
2		08:30:00								1	NOT WEARING SENSOR
1		09:00:00				1		1
2		22:15:00	1 - part of time		1	1		1
1		22:15:00	2 - part of time		1	1	1	1			face and lenses
2	2012-01-27	05:50:00			1	1		1			Shave
2		07:30:00								1
1		07:45:00			1	1					NOT WEARING SENSOR
1		08:49:00		1		1	1	1
1		09:35:00		1		1	1
2	2012-01-30	03:00:00			1	1
2		06:45:00		1		1	1	1			shave
1		07:40:00			1	1					wash face, lenses in, change toilet roll
1		08:15:00		1		1	1
1		08:40:00				1		1		1
1		09:00:00				1					close window
2		22:15:00				1	1
2		22:30:00			1	1
1		22:45:00			1	1	1				Lenses and facewash. May have been a non-reported toothbrush
2		23:20:00			1	1
2	2012-01-31	06:15:00			1	1		1		1	shave
2		07:00:00		1		1	1
1		07:30:00			1	1					lenses and wash face
1		07:40:00								1
1		09:40:00		1		1	1	1
1		21:30:00		1		1	1
1		22:10:00	2			1		1			face and lenses
2		22:10:00	1			1		1			wash face
1		22:20:00		1		1	1
2	2012-02-01	04:00:00			1	1
2		07:15:00			1	1
1		07:40:00			1	1
1		07:45:00									took toilet paper and put in bin
2		07:50:00								1	lenses
1		08:10:00		1		1	1
1		08:55:00		1		1	1
1		12:37:00			1	1
1		14:45:00		1		1	1
1		16:40:00			1	1	1
1		20:00:00			1	1		1	1	1	NOT WEARING SENSOR FOR SOME OR ALL OF THIS
2		21:15:00			1	1	1	1
1		22:10:00	2			1		1
2		22:10:00	1			1		1
2		22:40:00			1	1	1
1		not sure			1	1					NOT WEARING SENSOR
2		not sure			1	1					NOT WEARING SENSOR
2	2012-02-02	06:20:00				1		1		1	wash face, lenses
1		07:05:00			1	1
2		07:35:00		1		1	1
1		08:05:00				1		1		1
1		23:40:00	2			1		1			wash face, lense
2		23:40:00	1			1		1			wash face
1		23:50:00			1	1
2		23:55:00			1	1
1	2012-02-03	00:00:00	2			1
2		00:00:00	1			1
2		06:10:00			1	1					shave
2		06:50:00				1				1
1		07:40:00			1	1
1	2012-02-20	12:00:00
1		21:10:00	2			1		1			wash face, lenses
2		21:10:00	1			1		1			wash face, get water
1		21:28:00			1	1
2		22:00:00			1	1	1
2	2012-02-21	03:45:00			1	1
2		05:30:00				1		1			shave
2		05:50:00		1		1	1
1		07:45:00			1	1	1				wash face, lenses
2		08:00:00	1							1	lenses
1		08:40:00		1		1	1
1		08:55:00				1		1			got toilet paper
1	2012-02-22	00:00:00	2			1	1	1			lenses out, makeup off, wash face
2		00:00:00	1			1		1
1		00:10:00			1	1
2		?			1	1
2		06:00:00			1	1	1
2		06:20:00				1		1			shave
2		07:10:00				1	1			1
1		07:45:00			1	1	1				wash face, lenses
1		08:15:00		1		1	1
1		08:30:00				1		1		1
1		09:30:00		1		1	1
2		20:00:00			1	1
2		21:05:00			1	1
2		21:50:00			1	1
1		21:55:00			1	1	1
2		22:15:00	1			1		1
1		22:15:00	2			1		1
2		22:30:00			1	1	1
2	2012-02-23	05:45:00			1	1
2		06:20:00				1		1			shave, lenses
1		07:45:00			1	1	1			1	wash face, lenses
1		08:25:00		1		1	1				may have been non-reported toothbrushing
1		08:40:00				1
1		09:00:00		1		1	1
1		23:04:00	2		1	1	1
2		23:05:00	1			1	1	1
1		23:19:00	1			1		1			wash face, lenses
2		23:15:00			1	1
2		23:30:00				1	1				took toilet roll
2	2012-02-24	02:20:00			1	1
2		05:20:00			1	1
2		05:30:00		1		1	1
2		06:00:00				1	?	1
1		07:40:00		1		1	1				SENSOR FALLEN OFF
