# Supplementary material for: The development and validation of a Real Time Location System to reliably monitor everyday activities in natural contexts
Source: PLoS One. 2017 Feb 14;12(2):e0171610. doi: 10.1371/journal.pone.0171610 (PMC5308850; doi:10.1371/journal.pone.0171610)
Supplement: S3 Dataset — (XLSX) [file pone.0171610.s003.xlsx]

## Sheet: RTLS Output Household 3
Site	Date	Event	Filtered Start-time	Filtered End-time	Filtered Duration	Start-time	End-time	Duration	Zone/zones seen	Activity Percentage	Person	Activity Type
visonic-060	2013-10-18	0	02:43:46	02:44:17	31	02:43:46	02:44:17	31	bathroom toilet (lf:27)	1	person 2 [007DAB]	Toilet use
visonic-060	2013-10-18	1	08:41:38	08:41:51	13	08:41:38	08:41:51	13	bathroom toilet (lf:27)	1	person 2 [007DAB]	Toilet use
visonic-060	2013-10-18	3	10:30:15	10:30:44	29	10:29:46	10:30:44	58	bathroom toilet (lf:27)	1	person 2 [007DAB]	Toilet use
visonic-060	2013-10-18	2	10:30:41	10:30:42	0	10:30:37	10:31:00	22	bathroom sink (lf:29)	0.8	person 2 [007DAB]	Soap use
visonic-060	2013-10-18	4	10:30:39	10:30:44	4	10:30:37	10:31:00	22	bathroom sink (lf:29)	1	person 2 [007DAB]	Tap use
visonic-060	2013-10-18	6	11:13:54	11:13:58	3	11:13:54	11:13:59	4	bathroom toilet (lf:27)	1	person 2 [007DAB]	Toilet use
visonic-060	2013-10-18	5	11:15:47	11:16:36	48	11:14:03	11:16:36	152	bathroom sink (lf:29)	1	person 2 [007DAB]	Vitamin taking (w/cup)
visonic-060	2013-10-18	7	11:14:05	11:14:16	11	11:14:03	11:15:55	111	bathroom sink (lf:29)	0.8	person 2 [007DAB]	Toothbrushing (w/cup)
visonic-060	2013-10-18	8	11:16:00	11:16:36	35	11:14:03	11:16:36	152	bathroom sink (lf:29)	1	person 2 [007DAB]	Tap use
visonic-060	2013-10-18	9	18:30:30	18:31:07	36	18:30:14	18:31:07	52	bathroom sink (lf:29)	1	person 2 [007DAB]	Tap use
visonic-060	2013-10-18	10	23:08:01	23:08:20	18	23:08:01	23:08:20	18	bathroom toilet (lf:27)	1	person 2 [007DAB]	Toilet use
visonic-060	2013-10-18	11	23:08:09	23:09:35	85	23:08:06	23:09:35	89	bathroom sink (lf:29)	1	person 2 [007DAB]	Toothbrushing (w/cup)
visonic-060	2013-10-18	12	23:09:30	23:09:42	11	23:08:06	23:09:42	96	bathroom sink (lf:29)	1	person 2 [007DAB]	Tap use
visonic-060	2013-10-18	13	23:09:41	23:09:51	9	23:08:06	23:09:51	105	bathroom sink (lf:29)	1	person 2 [007DAB]	Floss use (at sink)
visonic-060	2013-10-19	14	05:44:10	05:44:34	24	05:44:10	05:44:34	24	bathroom toilet (lf:27)	1	person 2 [007DAB]	Toilet use
visonic-060	2013-10-19	15	05:44:20	05:44:31	10	05:44:20	05:44:36	15	bathroom sink (lf:29)	1	person 2 [007DAB]	Tap use
visonic-060	2013-10-19	16	13:13:38	13:13:48	9	13:13:38	13:14:36	58	bathroom sink (lf:29)	0.8	person 2 [007DAB]	Toothbrushing (w/cup)
visonic-060	2013-10-19	17	13:13:52	13:14:28	36	13:13:38	13:14:36	58	bathroom sink (lf:29)	1	person 2 [007DAB]	Tap use
visonic-060	2013-10-19	18	13:36:14	13:36:34	20	13:36:06	13:36:34	28	bathroom toilet (lf:27)	1	person 1 [001C62]	Toilet use
visonic-060	2013-10-19	20	13:36:18	13:36:22	4	13:36:17	13:36:22	5	bathroom sink (lf:29)	1	person 1 [001C62]	Tap use
visonic-060	2013-10-19	19	13:36:21	13:36:31	9	13:36:17	13:36:31	14	bathroom sink (lf:29)	0.8	person 1 [001C62]	Toothbrushing (w/cup)
visonic-060	2013-10-19	21	13:37:59	13:38:12	13	13:37:41	13:38:12	31	bathroom sink (lf:29)	1	person 1 [001C62]	Toothbrushing (w/cup)
visonic-060	2013-10-19	23	13:55:15	13:56:08	53	13:55:15	13:56:40	85	bathroom sink (lf:29)	1	person 2 [007DAB]	Tap use
visonic-060	2013-10-19	22	13:56:11	13:56:12	0	13:56:04	13:56:40	36	bathroom sink (lf:29)	0.8	person 2 [007DAB]	Soap use
visonic-060	2013-10-19	24	14:04:09	14:04:32	23	14:04:09	14:04:32	23	bathroom toilet (lf:27)	1	person 2 [007DAB]	Toilet use
visonic-060	2013-10-19	26	18:12:27	18:12:58	31	18:12:26	18:12:58	32	bathroom toilet (lf:27)	1	person 2 [007DAB]	Toilet use
visonic-060	2013-10-19	25	18:12:52	18:12:53	0	18:12:47	18:13:08	20	bathroom sink (lf:29)	0.8	person 2 [007DAB]	Soap use
visonic-060	2013-10-19	27	18:13:00	18:13:11	10	18:12:47	18:13:11	23	bathroom sink (lf:29)	1	person 2 [007DAB]	Tap use
visonic-060	2013-10-19	28	21:52:38	21:52:49	11	21:51:38	21:52:49	71	bathroom sink (lf:29)	1	person 2 [007DAB]	Tap use
visonic-060	2013-10-19	29	21:51:56	21:53:06	70	21:51:38	21:53:06	88	bathroom sink (lf:29)	1	person 2 [007DAB]	Floss use (at sink)
visonic-060	2013-10-19	30	23:34:08	23:34:21	12	23:33:54	23:35:14	80	bathroom sink (lf:29)	0.8	person 1 [001C62]	Toothbrushing (w/cup)
visonic-060	2013-10-19	31	23:33:56	23:34:43	47	23:33:54	23:35:14	80	bathroom sink (lf:29)	1	person 1 [001C62]	Tap use
visonic-060	2013-10-20	32	05:35:21	05:35:25	4	05:35:21	05:35:25	4	bathroom sink (lf:29)	1	person 1 [001C62]	Tap use
visonic-060	2013-10-20	33	08:17:27	08:17:56	28	08:17:27	08:17:56	28	bathroom toilet (lf:27)	1	person 2 [007DAB]	Toilet use
visonic-060	2013-10-20	36	09:57:13	09:57:48	34	09:57:13	09:57:48	34	bathroom toilet (lf:27)	1	person 2 [007DAB]	Toilet use
visonic-060	2013-10-20	38	09:58:17	09:58:35	18	09:57:59	09:59:54	114	bathroom sink (lf:29)	1	person 2 [007DAB]	Tap use
visonic-060	2013-10-20	34	09:59:47	10:00:05	17	09:57:59	10:00:05	126	bathroom sink (lf:29)	1	person 2 [007DAB]	Vitamin taking (w/cup)
visonic-060	2013-10-20	35	09:58:02	09:59:03	60	09:57:59	09:59:54	114	bathroom sink (lf:29)	0.8	person 2 [007DAB]	Soap use
visonic-060	2013-10-20	37	09:58:34	09:58:44	9	09:57:59	09:59:54	114	bathroom sink (lf:29)	0.8	person 2 [007DAB]	Toothbrushing (w/cup)
visonic-060	2013-10-20	39	09:58:02	09:58:08	6	09:57:59	09:59:54	114	bathroom sink (lf:29)	1	person 2 [007DAB]	Floss use (at sink)
visonic-060	2013-10-20	40	17:57:15	17:57:30	14	17:57:13	17:57:30	16	bathroom toilet (lf:27)	1	person 2 [007DAB]	Toilet use
visonic-060	2013-10-20	41	22:05:57	22:06:23	26	22:05:57	22:06:23	26	bathroom toilet (lf:27)	1	person 2 [007DAB]	Toilet use
visonic-060	2013-10-20	42	22:06:12	22:06:22	9	22:06:11	22:06:22	10	bathroom sink (lf:29)	0.8	person 2 [007DAB]	Toothbrushing (w/cup)
visonic-060	2013-10-20	44	22:07:45	22:15:03	438	22:07:45	22:15:03	438	bathroom sink (lf:29)	1	person 1 [001C62]	Tap use
visonic-060	2013-10-20	45	22:08:02	22:13:16	314	22:08:02	22:13:16	314	bathroom sink (lf:29)	1	person 1 [001C62]	Floss use (at sink)
visonic-060	2013-10-20	43	22:10:16	22:11:44	87	22:10:14	22:13:13	179	bathroom sink (lf:29)	1	person 1 [001C62]	Toothbrushing (w/cup)
visonic-060	2013-10-21	46	02:00:25	02:00:33	7	02:00:25	02:00:50	25	bathroom sink (lf:29)	1	person 1 [001C62]	Tap use
visonic-060	2013-10-21	48	07:29:22	07:32:01	158	07:29:22	07:32:15	172	bathroom sink (lf:29)	1	person 2 [007DAB]	Tap use
visonic-060	2013-10-21	47	07:32:05	07:32:24	19	07:32:05	07:32:24	19	bathroom toilet (lf:27)	1	person 2 [007DAB]	Toilet use
visonic-060	2013-10-21	50	08:38:24	08:42:41	257	08:38:24	08:42:41	257	bathroom sink (lf:29)	1	person 1 [001C62]	Tap use
visonic-060	2013-10-21	49	08:42:11	08:42:30	19	08:41:17	08:42:30	72	bathroom toilet (lf:27)	1	person 1 [001C62]	Toilet use
visonic-060	2013-10-21	52	08:49:23	08:49:29	5	08:49:23	08:49:32	8	bathroom sink (lf:29)	1	person 2 [007DAB]	Tap use
visonic-060	2013-10-21	51	08:49:29	08:50:19	49	08:49:24	08:50:19	54	bathroom sink (lf:29)	1	person 2 [007DAB]	Toothbrushing (w/cup)
visonic-060	2013-10-21	54	08:51:00	08:51:45	45	08:50:58	08:51:58	59	bathroom sink (lf:29)	1	person 2 [007DAB]	Tap use
visonic-060	2013-10-21	53	08:51:17	08:51:58	40	08:50:58	08:51:58	59	bathroom sink (lf:29)	1	person 2 [007DAB]	Vitamin taking (w/cup)
visonic-060	2013-10-21	56	13:44:04	13:44:27	23	13:43:52	13:44:27	35	bathroom toilet (lf:27)	1	person 2 [007DAB]	Toilet use
visonic-060	2013-10-21	57	13:44:39	13:44:42	3	13:44:39	13:44:56	17	bathroom sink (lf:29)	1	person 2 [007DAB]	Tap use
visonic-060	2013-10-21	55	13:44:42	13:44:46	3	13:44:40	13:44:56	16	bathroom sink (lf:29)	0.8	person 2 [007DAB]	Soap use
visonic-060	2013-10-21	58	18:57:09	18:57:20	11	18:57:07	18:57:20	13	bathroom toilet (lf:27)	1	person 2 [007DAB]	Toilet use
visonic-060	2013-10-21	59	21:49:20	21:49:30	10	21:49:20	21:50:27	66	bathroom sink (lf:29)	0.8	person 1 [001C62]	Toothbrushing (w/cup)
visonic-060	2013-10-21	60	21:50:27	21:50:31	4	21:50:15	21:50:31	16	bathroom sink (lf:29)	1	person 1 [001C62]	Tap use
visonic-060	2013-10-21	61	21:53:36	21:53:40	3	21:53:35	21:53:40	4	bathroom toilet (lf:27)	1	person 2 [007DAB]	Toilet use
visonic-060	2013-10-21	62	21:53:50	21:53:57	7	21:53:50	21:55:04	73	bathroom sink (lf:29)	0.8	person 2 [007DAB]	Toothbrushing (w/cup)
visonic-060	2013-10-21	63	21:54:25	21:54:56	30	21:54:25	21:55:04	38	bathroom sink (lf:29)	1	person 2 [007DAB]	Tap use
visonic-060	2013-10-22	64	01:25:02	01:25:05	3	01:25:02	01:25:10	7	bathroom sink (lf:29)	1	person 1 [001C62]	Tap use
	2013-10-22
visonic-060	2013-10-22	65	07:34:52	07:34:55	2	07:34:49	07:35:02	13	bathroom sink (lf:29)	0.8	person 1 [001C62]	Soap use
visonic-060	2013-10-22	66	07:34:51	07:35:03	12	07:34:49	07:35:03	13	bathroom sink (lf:29)	1	person 1 [001C62]	Tap use
visonic-060	2013-10-22	68	08:48:33	08:49:01	28	08:41:38	08:49:01	443	bathroom toilet (lf:27)	1	person 2 [007DAB]	Toilet use
visonic-060	2013-10-22	67	08:48:53	08:53:34	280	08:48:51	08:53:34	282	bathroom sink (lf:29)	0.8	person 2 [007DAB]	Soap use
visonic-060	2013-10-22	69	08:49:09	08:53:26	256	08:48:51	08:53:26	274	bathroom sink (lf:29)	1	person 2 [007DAB]	Tap use
visonic-060	2013-10-22	71	10:55:09	10:55:12	3	10:55:08	10:55:12	4	bathroom toilet (lf:27)	1	person 2 [007DAB]	Toilet use
visonic-060	2013-10-22	72	10:55:23	10:55:31	8	10:55:17	10:56:33	76	bathroom sink (lf:29)	0.8	person 2 [007DAB]	Toothbrushing (w/cup)
visonic-060	2013-10-22	70	10:56:19	10:56:41	22	10:55:17	10:56:41	84	bathroom sink (lf:29)	1	person 2 [007DAB]	Vitamin taking (w/cup)
visonic-060	2013-10-22	73	10:55:20	10:56:34	74	10:55:17	10:56:34	77	bathroom sink (lf:29)	1	person 2 [007DAB]	Tap use
	2013-10-22
	2013-10-22
visonic-060	2013-10-22	74	21:03:54	21:04:01	6	21:03:49	21:05:24	95	bathroom sink (lf:29)	0.8	person 2 [007DAB]	Toothbrushing (w/cup)
visonic-060	2013-10-22	75	21:05:19	21:05:27	8	21:03:49	21:05:27	98	bathroom sink (lf:29)	1	person 2 [007DAB]	Floss use (at sink)
visonic-060	2013-10-22	76	23:01:44	23:01:48	4	23:01:43	23:01:48	5	bathroom sink (lf:29)	1	person 1 [001C62]	Tap use
	2013-10-23
visonic-060	2013-10-23	0	05:01:05	05:01:09	4	05:01:04	05:01:09	5	bathroom sink (lf:29)	1	person 1 [001C62]	Tap use
visonic-060	2013-10-23	2	07:54:03	07:54:07	3	07:54:01	07:54:07	6	bathroom toilet (lf:27)	1	person 2 [007DAB]	Toilet use
visonic-060	2013-10-23	4	07:54:12	07:54:16	3	07:54:12	07:55:08	55	bathroom sink (lf:29)	1	person 2 [007DAB]	Tap use
visonic-060	2013-10-23	3	07:55:01	07:55:12	10	07:54:13	07:55:12	58	bathroom sink (lf:29)	0.8	person 2 [007DAB]	Toothbrushing (w/cup)
visonic-060	2013-10-23	1	07:54:32	07:54:55	23	07:54:13	07:55:08	54	bathroom sink (lf:29)	0.8	person 2 [007DAB]	Soap use
visonic-060	2013-10-23	5	08:40:58	08:41:20	21	08:38:46	08:41:20	153	bathroom sink (lf:29)	1	person 2 [007DAB]	Vitamin taking (w/cup)
visonic-060	2013-10-23	6	08:38:51	08:38:59	8	08:38:46	08:41:01	134	bathroom sink (lf:29)	0.8	person 2 [007DAB]	Toothbrushing (w/cup)
visonic-060	2013-10-23	7	08:38:47	08:41:11	143	08:38:46	08:41:11	144	bathroom sink (lf:29)	1	person 2 [007DAB]	Tap use
visonic-060	2013-10-23	9	08:57:15	08:57:35	19	08:57:15	08:57:35	19	bathroom toilet (lf:27)	1	person 2 [007DAB]	Toilet use
visonic-060	2013-10-23	10	08:57:56	08:58:00	4	08:57:30	08:58:00	30	bathroom sink (lf:29)	1	person 2 [007DAB]	Tap use
visonic-060	2013-10-23	8	08:57:42	09:02:21	279	08:57:30	09:02:21	291	bathroom sink (lf:29)	0.8	person 2 [007DAB]	Soap use
visonic-060	2013-10-23	11	22:04:29	22:06:06	96	22:04:25	22:06:14	108	bathroom sink (lf:29)	1	person 1 [001C62]	Toothbrushing (w/cup)
	2013-10-24
visonic-060	2013-10-24	12	02:18:30	02:18:34	4	02:18:30	02:18:36	5	bathroom sink (lf:29)	1	person 1 [001C62]	Tap use
visonic-060	2013-10-24	14	06:36:26	06:36:39	12	06:36:26	06:36:39	12	bathroom sink (lf:29)	1	person 1 [001C62]	Tap use
visonic-060	2013-10-24	13	06:36:29	06:36:38	9	06:36:26	06:36:38	12	bathroom sink (lf:29)	0.8	person 1 [001C62]	Soap use
visonic-060	2013-10-24	16	21:44:51	21:45:02	10	21:44:51	21:46:20	88	bathroom sink (lf:29)	0.8	person 1 [001C62]	Toothbrushing (w/cup)
visonic-060	2013-10-24	15	21:46:13	21:46:17	4	21:45:50	21:46:20	30	bathroom sink (lf:29)	0.8	person 1 [001C62]	Soap use
visonic-060	2013-10-24	17	21:46:07	21:46:11	3	21:45:50	21:46:20	30	bathroom sink (lf:29)	1	person 1 [001C62]	Tap use
visonic-060	2013-11-05	0	01:08:42	01:08:47	4	01:08:42	01:08:48	5	bathroom sink (lf:29)	1	person 1 [001C62]	Tap use
visonic-060	2013-11-05	1	05:20:25	05:20:29	4	05:20:25	05:20:29	4	bathroom sink (lf:29)	1	person 1 [001C62]	Tap use
visonic-060	2013-11-05	3	09:58:26	09:59:31	64	09:58:26	09:59:49	83	bathroom sink (lf:29)	1	person 2 [007DAB]	Toothbrushing (w/cup)
visonic-060	2013-11-05	2	09:59:33	09:59:52	19	09:58:27	09:59:52	85	bathroom sink (lf:29)	1	person 2 [007DAB]	Vitamin taking (w/cup)
visonic-060	2013-11-05	4	09:58:27	09:59:51	83	09:58:27	09:59:51	83	bathroom sink (lf:29)	1	person 2 [007DAB]	Tap use
visonic-060	2013-11-05	6	10:06:40	10:07:17	36	10:06:40	10:07:17	36	bathroom toilet (lf:27)	1	person 2 [007DAB]	Toilet use
visonic-060	2013-11-05	5	10:07:24	10:07:25	0	10:07:14	10:07:41	27	bathroom sink (lf:29)	0.8	person 2 [007DAB]	Soap use
	2013-11-05
	2013-11-05
	05/11/20013
visonic-060	2013-11-06	7	02:14:10	02:14:15	5	02:14:10	02:14:15	5	bathroom sink (lf:29)	1	person 1 [001C62]	Tap use
	2013-11-06
visonic-060	2013-11-06	8	03:16:37	03:16:41	4	03:16:37	03:16:41	4	bathroom sink (lf:29)	1	person 1 [001C62]	Tap use
	2013-11-06
	2013-11-06
visonic-060	2013-11-06	9	11:43:55	11:44:03	8	11:43:55	11:44:47	52	bathroom sink (lf:29)	0.8	person 2 [007DAB]	Toothbrushing (w/cup)
visonic-060	2013-11-06	11	11:46:09	11:46:36	26	11:43:57	11:46:36	159	bathroom sink (lf:29)	1	person 2 [007DAB]	Floss use (at sink)
visonic-060	2013-11-06	10	11:44:38	11:44:44	5	11:43:57	11:44:47	50	bathroom sink (lf:29)	1	person 2 [007DAB]	Tap use
visonic-060	2013-11-06	13	22:26:13	22:26:21	8	22:26:13	22:28:01	108	bathroom sink (lf:29)	0.8	person 2 [007DAB]	Toothbrushing (w/cup)
visonic-060	2013-11-06	14	22:28:03	22:29:27	84	22:27:04	22:29:27	143	bathroom sink (lf:29)	1	person 2 [007DAB]	Tap use
visonic-060	2013-11-06	15	22:27:47	22:27:57	10	22:27:04	22:28:01	57	bathroom sink (lf:29)	1	person 2 [007DAB]	Floss use (at sink)
visonic-060	2013-11-06	12	22:27:43	22:27:57	13	22:27:43	22:27:57	13	bathroom toilet (lf:27)	1	person 2 [007DAB]	Toilet use
	2013-11-07
visonic-060	2013-11-07	16	05:10:16	05:10:21	4	05:10:16	05:10:21	4	bathroom sink (lf:29)	1	person 1 [001C62]	Tap use
visonic-060	2013-11-07	17	08:20:11	08:20:52	41	08:20:11	08:20:52	41	bathroom sink (lf:29)	1	person 1 [001C62]	Tap use
visonic-060	2013-11-07	18	08:23:51	08:24:06	15	08:23:40	08:24:06	25	bathroom toilet (lf:27)	1	person 2 [007DAB]	Toilet use
visonic-060	2013-11-07	19	09:06:20	09:06:21	1	09:06:05	09:06:39	34	bathroom sink (lf:29)	0.8	person 2 [007DAB]	Soap use
visonic-060	2013-11-07	21	10:24:39	10:24:49	10	10:23:07	10:24:49	102	bathroom toilet (lf:27)	1	person 2 [007DAB]	Toilet use
visonic-060	2013-11-07	20	10:24:58	10:25:02	4	10:24:32	10:25:15	43	bathroom sink (lf:29)	0.8	person 2 [007DAB]	Soap use
visonic-060	2013-11-07	22	10:53:32	10:54:52	80	10:53:21	10:54:52	91	bathroom sink (lf:29)	1	person 2 [007DAB]	Vitamin taking (w/cup)
visonic-060	2013-11-07	23	10:53:39	10:54:52	73	10:53:21	10:54:52	91	bathroom sink (lf:29)	1	person 2 [007DAB]	Tap use
visonic-060	2013-11-07	24	22:43:38	22:43:52	14	22:43:38	22:43:52	14	bathroom sink (lf:29)	1	person 2 [007DAB]	Toothbrushing (w/cup)
visonic-060	2013-11-07	25	22:43:38	22:43:43	4	22:43:38	22:43:43	4	bathroom sink (lf:29)	1	person 2 [007DAB]	Tap use
visonic-060	2013-11-07	26	22:46:51	22:46:54	3	22:46:51	22:46:54	3	bathroom toilet (lf:27)	1	person 2 [007DAB]	Toilet use
visonic-060	2013-11-08	27	04:16:12	04:16:17	5	04:16:12	04:16:17	5	bathroom sink (lf:29)	1	person 1 [001C62]	Tap use
	2013-11-08
visonic-060	2013-11-08	29	10:35:05	10:35:17	12	10:35:00	10:35:29	28	bathroom sink (lf:29)	1	person 2 [007DAB]	Toothbrushing (w/cup)
visonic-060	2013-11-08	28	10:35:13	10:35:29	16	10:35:00	10:35:29	28	bathroom sink (lf:29)	0.8	person 2 [007DAB]	Vitamin taking (w/cup)
visonic-060	2013-11-08	31	11:50:44	11:50:59	14	11:50:29	11:50:59	30	bathroom toilet (lf:27)	1	person 2 [007DAB]	Toilet use
visonic-060	2013-11-08	30	11:50:41	11:50:42	0	11:50:39	11:50:54	14	bathroom sink (lf:29)	0.8	person 2 [007DAB]	Soap use
visonic-060	2013-11-08	32	11:50:53	11:50:56	3	11:50:39	11:50:56	17	bathroom sink (lf:29)	1	person 2 [007DAB]	Tap use
visonic-060	2013-11-08	33	15:07:45	15:07:49	4	15:07:40	15:07:49	8	bathroom sink (lf:29)	1	person 2 [007DAB]	Tap use
visonic-060	2013-11-08	34	17:51:29	17:51:47	17	17:51:29	17:51:47	17	bathroom toilet (lf:27)	1	person 2 [007DAB]	Toilet use
visonic-060	2013-11-08	35	21:43:40	21:43:55	14	21:43:40	21:43:55	14	bathroom toilet (lf:27)	1	person 2 [007DAB]	Toilet use
visonic-060	2013-11-08	36	21:43:54	21:44:04	9	21:43:50	21:44:51	61	bathroom sink (lf:29)	0.8	person 2 [007DAB]	Toothbrushing (w/cup)
visonic-060	2013-11-08	37	21:43:51	21:43:56	4	21:43:50	21:44:51	61	bathroom sink (lf:29)	1	person 2 [007DAB]	Tap use
visonic-060	2013-11-09	38	01:57:44	01:57:48	4	01:57:44	01:57:48	4	bathroom sink (lf:29)	1	person 1 [001C62]	Tap use
visonic-060	2013-11-09	39	11:31:39	11:32:06	27	11:30:44	11:32:06	82	bathroom sink (lf:29)	1	person 2 [007DAB]	Vitamin taking (w/cup)
visonic-060	2013-11-09	40	11:30:44	11:31:47	62	11:30:44	11:32:04	80	bathroom sink (lf:29)	1	person 2 [007DAB]	Toothbrushing (w/cup)
visonic-060	2013-11-09	41	11:31:56	11:32:00	4	11:30:44	11:32:04	80	bathroom sink (lf:29)	1	person 2 [007DAB]	Tap use
visonic-060	2013-11-09	42	23:11:27	23:11:37	9	23:11:27	23:12:21	53	bathroom sink (lf:29)	0.8	person 2 [007DAB]	Toothbrushing (w/cup)
visonic-060	2013-11-09	43	23:12:17	23:12:22	4	23:11:28	23:12:22	53	bathroom sink (lf:29)	1	person 2 [007DAB]	Tap use
visonic-060	2013-11-09	44	23:13:21	23:13:28	7	23:12:36	23:13:28	51	bathroom sink (lf:29)	1	person 2 [007DAB]	Floss use (at sink)
visonic-060	2013-11-21	1	08:08:35	08:09:01	26	08:08:35	08:09:01	26	bathroom toilet (lf:27)	1	person 2 [007DAB]	Toilet use
visonic-060	2013-11-21	2	08:08:45	08:13:58	313	08:08:45	08:13:58	313	bathroom sink (lf:29)	1	person 2 [007DAB]	Tap use
visonic-060	2013-11-21	0	08:09:22	08:09:26	3	08:08:50	08:10:03	73	bathroom sink (lf:29)	0.8	person 2 [007DAB]	Soap use
visonic-060	2013-11-21	4	09:07:20	09:07:33	13	09:06:31	09:07:33	62	bathroom toilet (lf:27)	1	person 2 [007DAB]	Toilet use
visonic-060	2013-11-21	3	09:06:39	09:08:14	94	09:06:39	09:08:39	119	bathroom sink (lf:29)	0.8	person 2 [007DAB]	Soap use
visonic-060	2013-11-21	6	09:07:21	09:08:34	73	09:07:21	09:08:39	78	bathroom sink (lf:29)	1	person 2 [007DAB]	Tap use
visonic-060	2013-11-21	5	09:08:00	09:08:40	40	09:08:00	09:08:40	40	bathroom sink (lf:29)	1	person 2 [007DAB]	Toothbrushing (w/cup)
visonic-060	2013-11-21	7	09:10:18	09:10:34	15	09:09:35	09:10:34	59	bathroom sink (lf:29)	1	person 2 [007DAB]	Vitamin taking (w/cup)
visonic-060	2013-11-21	8	22:21:07	22:21:11	4	22:21:07	22:21:11	4	bathroom sink (lf:29)	1	person 2 [007DAB]	Tap use
visonic-060	2013-11-21	9	22:21:56	22:22:02	6	22:21:07	22:22:02	55	bathroom sink (lf:29)	1	person 2 [007DAB]	Floss use (at sink)
visonic-060	2013-11-22	11	00:43:55	00:44:54	58	00:43:55	00:45:12	76	bathroom sink (lf:29)	1	person 1 [001C62]	Floss use (at sink)
visonic-060	2013-11-22	10	00:44:54	00:45:28	34	00:44:54	00:45:28	34	bathroom sink (lf:29)	1	person 1 [001C62]	Tap use
visonic-060	2013-11-22	13	05:44:21	05:47:11	169	05:44:21	05:47:39	197	bathroom sink (lf:29)	1	person 1 [001C62]	Floss use (at sink)
visonic-060	2013-11-22	12	05:47:26	05:47:30	4	05:47:25	05:47:39	13	bathroom sink (lf:29)	1	person 1 [001C62]	Tap use
visonic-060	2013-11-22	14	07:08:06	07:08:10	3	07:08:06	07:08:11	4	bathroom toilet (lf:27)	1	person 2 [007DAB]	Toilet use
visonic-060	2013-11-22	16	08:31:35	08:31:50	14	08:31:23	08:31:50	26	bathroom toilet (lf:27)	1	person 2 [007DAB]	Toilet use
visonic-060	2013-11-22	15	08:31:50	08:31:51	0	08:31:48	08:32:08	20	bathroom sink (lf:29)	0.8	person 2 [007DAB]	Soap use
visonic-060	2013-11-22	18	09:31:09	09:32:44	94	09:31:09	09:33:02	113	bathroom sink (lf:29)	1	person 2 [007DAB]	Toothbrushing (w/cup)
visonic-060	2013-11-22	17	09:32:55	09:33:10	14	09:31:50	09:33:10	79	bathroom sink (lf:29)	1	person 2 [007DAB]	Vitamin taking (w/cup)
visonic-060	2013-11-22	19	09:31:51	09:31:54	3	09:31:50	09:33:02	72	bathroom sink (lf:29)	1	person 2 [007DAB]	Tap use
visonic-060	2013-11-22	20	09:32:03	09:32:11	8	09:31:50	09:33:02	72	bathroom sink (lf:29)	1	person 2 [007DAB]	Floss use (at sink)
	2013-11-22
visonic-060	2013-11-24	21	20:47:17	20:47:36	18	20:47:17	20:47:36	18	bathroom toilet (lf:27)	1	person 2 [007DAB]	Toilet use
visonic-060	2013-11-24	22	22:48:26	22:49:28	62	22:48:26	22:49:28	62	bathroom sink (lf:29)	1	person 2 [007DAB]	Toothbrushing (w/cup)
visonic-060	2013-11-24	23	22:49:18	22:49:26	7	22:48:27	22:49:26	58	bathroom sink (lf:29)	1	person 2 [007DAB]	Tap use
visonic-060	2013-11-25	24	04:01:31	04:01:58	27	04:01:30	04:01:58	28	bathroom sink (lf:29)	1	person 1 [001C62]	Tap use
visonic-060	2013-11-25	25	04:25:09	04:26:03	54	04:25:09	04:26:03	54	bathroom sink (lf:29)	1	person 1 [001C62]	Tap use
	2013-11-25
visonic-060	2013-11-25	26	07:47:43	07:47:51	7	07:47:43	07:47:51	7	bathroom sink (lf:29)	1	person 2 [007DAB]	Tap use
visonic-060	2013-11-25	27	10:03:18	10:04:24	65	10:03:18	10:04:24	65	bathroom sink (lf:29)	1	person 2 [007DAB]	Toothbrushing (w/cup)
visonic-060	2013-11-25	28	10:04:10	10:04:14	3	10:04:10	10:04:17	6	bathroom sink (lf:29)	1	person 2 [007DAB]	Tap use
visonic-060	2013-11-25	30	10:09:07	10:09:12	5	10:09:07	10:09:15	8	bathroom toilet (lf:27)	1	person 2 [007DAB]	Toilet use
visonic-060	2013-11-25	29	10:09:33	10:09:33	0	10:09:29	10:09:43	14	bathroom sink (lf:29)	0.8	person 2 [007DAB]	Soap use
visonic-060	2013-11-25	31	10:09:29	10:09:33	3	10:09:29	10:09:43	14	bathroom sink (lf:29)	1	person 2 [007DAB]	Tap use
visonic-060	2013-11-25	32	10:09:45	10:09:54	9	10:09:29	10:09:54	25	bathroom sink (lf:29)	1	person 2 [007DAB]	Floss use (at sink)
visonic-060	2013-11-25	33	10:11:18	10:11:35	17	10:11:15	10:11:35	20	bathroom sink (lf:29)	1	person 2 [007DAB]	Vitamin taking (w/cup)
visonic-060	2013-11-25	34	10:57:47	11:10:29	762	10:57:47	11:10:29	762	bathroom sink (lf:29)	1	person 2 [007DAB]	Floss use (at sink)
visonic-060	2013-11-25	35	18:51:14	18:51:35	20	18:51:14	18:51:35	20	bathroom toilet (lf:27)	1	person 2 [007DAB]	Toilet use
visonic-060	2013-11-25	36	22:15:24	22:15:45	20	22:14:41	22:15:45	63	bathroom sink (lf:29)	1	person 2 [007DAB]	Floss use (at sink)
visonic-060	2013-11-26	37	04:07:45	04:07:52	6	04:07:45	04:07:52	6	bathroom sink (lf:29)	1	person 1 [001C62]	Tap use
	2013-11-26											Toilet use
visonic-060	2013-11-26	38	07:48:50	07:48:54	4	07:48:50	07:49:07	17	bathroom sink (lf:29)	1	person 2 [007DAB]	Tap use
visonic-060	2013-11-26	39	08:38:33	08:40:36	122	08:38:33	08:40:36	122	bathroom sink (lf:29)	0.8	person 2 [007DAB]	Soap use
visonic-060	2013-11-26	40	08:39:41	08:40:07	25	08:38:46	08:40:07	81	bathroom toilet (lf:27)	1	person 2 [007DAB]	Toilet use
visonic-060	2013-11-26	42	09:07:57	09:08:09	12	09:07:57	09:09:21	84	bathroom sink (lf:29)	0.8	person 2 [007DAB]	Toothbrushing (w/cup)
visonic-060	2013-11-26	43	09:09:19	09:12:46	206	09:08:04	09:12:46	281	bathroom sink (lf:29)	1	person 2 [007DAB]	Tap use
visonic-060	2013-11-26	41	09:09:04	09:12:46	221	09:08:04	09:12:46	281	bathroom sink (lf:29)	1	person 2 [007DAB]	Vitamin taking (w/cup)
visonic-060	2013-11-26	44	23:39:20	23:39:37	17	23:39:19	23:39:37	18	bathroom toilet (lf:27)	1	person 2 [007DAB]	Toilet use
visonic-060	2013-11-26	45	23:40:46	23:40:53	7	23:40:21	23:40:53	31	bathroom sink (lf:29)	1	person 2 [007DAB]	Floss use (at sink)
visonic-060	2013-11-27	46	04:50:02	04:50:06	4	04:50:02	04:50:07	5	bathroom sink (lf:29)	1	person 1 [001C62]	Tap use
visonic-060	2013-11-27	47	08:39:09	08:39:21	12	08:39:09	08:39:21	12	bathroom toilet (lf:27)	1	person 2 [007DAB]	Toilet use
visonic-060	2013-11-27	48	08:41:14	08:41:22	8	08:41:14	08:41:27	12	bathroom sink (lf:29)	1	person 2 [007DAB]	Tap use
visonic-060	2013-11-27	51	11:03:42	11:04:13	31	11:03:42	11:04:13	31	bathroom toilet (lf:27)	1	person 2 [007DAB]	Toilet use
visonic-060	2013-11-27	52	11:03:52	11:04:47	54	11:03:52	11:05:44	111	bathroom sink (lf:29)	1	person 2 [007DAB]	Toothbrushing (w/cup)
visonic-060	2013-11-27	50	11:03:59	11:04:27	28	11:03:55	11:05:44	108	bathroom sink (lf:29)	0.8	person 2 [007DAB]	Soap use
visonic-060	2013-11-27	49	11:05:36	11:07:09	92	11:03:55	11:07:09	193	bathroom sink (lf:29)	1	person 2 [007DAB]	Vitamin taking (w/cup)
visonic-060	2013-11-27	53	11:04:27	11:07:09	161	11:03:55	11:07:09	193	bathroom sink (lf:29)	1	person 2 [007DAB]	Tap use
visonic-060	2013-11-27	54	23:14:53	23:15:10	17	23:14:53	23:15:10	17	bathroom toilet (lf:27)	1	person 2 [007DAB]	Toilet use
visonic-060	2013-11-27	55	23:15:14	23:16:06	52	23:15:14	23:16:06	52	bathroom sink (lf:29)	0.8	person 2 [007DAB]	Toothbrushing (w/cup)
visonic-060	2013-11-27	56	23:16:11	23:16:22	10	23:15:50	23:16:22	31	bathroom sink (lf:29)	1	person 2 [007DAB]	Floss use (at sink)
	2015-11-27

## Sheet: Ground Truth Household 3
Initial	Date	Time	Who else present?	Defecation	Urination	Tap Use	Soap use	Brush Teeth	Flossing	Vitamin	Shower	Other/notes
2	2017-10-17	23:00			1	1		1	1	1		1
2	2017-10-18	03:45			1
2	2017-10-18	09:45			1
2	2017-10-18	11:30		1		1	1
2	2017-10-18	12:15			1	1		1		1		1
2	2017-10-18	19:30									1
2	2017-10-18	?			1	1		1	1
2	2017-10-19	03:40			1
2	2017-10-19	08:00			1					1		1
2	2017-10-19	14:15				1		1
1	2017-10-19	14:45			1	1		1				drink
2	2017-10-19	15:00			1	1	1
2	2017-10-19	19:15		1		1	1
2	2017-10-19	23:00			1	1		1	1
1	2017-10-20	00:30						1
2	2017-10-20	09:15			1							1
2	2017-10-20	10:00										adjusting toilet exciter
2	2017-10-20	11:00		1		1	1	1		1		1
2	2017-10-20	15:15									1
2	2017-10-20	19:00			1
2	2017-10-20	23:00			1	1		1	1
1	2017-10-20	23:10			1	1		1	1
1	2017-10-20				1	1						drink
1	2017-10-21				1
1	2017-10-21	01:50			1
2	2017-10-21	08:30			1	1
1	2017-10-21	09:45			1	1
2	2017-10-21	09:46				1		1		1		1
2	2017-10-21	14:45		1		1	1
2	2017-10-21	20:00			1
1	2017-10-21	22:45				1		1	1			1
2	2017-10-21	22:50			1	1		1	1
1	2017-10-22	night			1	1						drink
1	2017-10-22	night			1	1
1	2017-10-22	08:30			1	1	1
2	2017-10-22	09:45		1		1	1
2	2017-10-22	12:00			1	1		1		1
2	2017-10-22	22:00			1	1		1	1
1	2017-10-22	22:30			1	1		1				drink
1	2017-10-23	night			1	1						1
2	2017-10-22	09:00			1	1	1
2	2017-10-22	09:45				1		1		1		1
2	2017-10-22	10:00		1		1	1
1	2017-10-23	23:05				1		1				drink
1	2017-10-24	03:17			1							drink
1	2017-10-24	07:40			1	1	1
1	2017-10-24	22:40		1	1	1	1	1				drink
1	2017-11-05	night				1
1	2017-11-05	night				1
2	2017-11-05	09:50				1		1		1		1
2	2017-11-05	10:10		1		1	1
2	2017-11-05	22:30				1		1	1
1	2017-11-06	night			1	1						1
2	2017-11-06	08:00			1	1
2	2017-11-06	11:45				1		1
2	2017-11-06	15:00									1	shave
2	2017-11-06	22:00			1	1		1	1
1	2017-11-07	night
2	2017-11-07	08:20			1
2	2017-11-07	09:05				1	1
2	2017-11-07	10:20		1		1	1
2	2017-11-07	10:50				1		1	knocked over			1
2	2017-11-07	22:45			1	1		1	1
1	2017-11-08	night
2	2017-11-08	08:20			1
2	2017-11-08	10:30				1		1		1		1
2	2017-11-08	10:50		1		1	1
2	2017-11-08	15:00									1
2	2017-11-08	17:00			1
2	2017-11-08	21:45			1	1		1	1
1	2017-11-09	night
2	2017-11-09	11:30						1		1		1
2	2017-11-09	12:30		1		1	1
2	2017-11-09	18:00									1
2	2017-11-09	23:00			1	1		1	1
1	2017-11-10	night
2	2017-11-21	08:10			1	1	1
2	2017-11-21	09:00		1		1	1	1		1		1
1	2017-11-22	night
2	2017-11-22	08:30		1		1	1
2	2017-11-22	09:30				1		1		1
2	2017-11-22	11:00									1
2	2017-11-22	11:30			1
2	2017-11-24	21:00			1
2	2017-11-24	22:30			1	1		1	1
1	2017-11-25	night
2	2017-11-25	08:00			1
2	2017-11-25	10:00		1				1
2	2017-11-25										1
2	2017-11-25	22:15			1	1		1	1
2	2017-11-25	earlier			1
1	2017-11-26	night
2	2017-11-26	night
2	2017-11-26	07:50			1
2	2017-11-26	08:40		1		1	1
2	2017-11-26	09:10						1		1
2	2017-11-26	11:45			1	1		1	1
1	2017-11-27	night
2	2017-11-27	08:45			1	1
2	2017-11-27	11:00		1		1	1	1		1		1
2	2017-11-27	20:30									1
2	2017-11-27	23:15			1	1		1	1
